# Supplementary material for: Comparative Study of Bacterial Microbiota Differences in the Rumen and Feces of Xinjiang Brown and Holstein Cattle
Source: Animals (Basel). 2024 Jun 10;14(12):1748. doi: 10.3390/ani14121748 (PMC11200985; doi:10.3390/ani14121748)
Supplement: Supplementary file 1 [file animals-14-01748-s001.zip]

Archive with 1 entries (1 files):
- animals-2998867-supplementary.pdf
